# Supplementary material for: A high-fat diet disrupts the hepatic and adipose circadian rhythms and modulates the diurnal rhythm of gut microbiota-derived short-chain fatty acids in gestational mice
Source: Front Nutr. 2022 Sep 28;9:925390. doi: 10.3389/fnut.2022.925390 (PMC9554467; doi:10.3389/fnut.2022.925390)
Supplement: Supplementary file 2 [file Table_2.XLSX]

## Sheet: bodyweight
Time(week)	Ctr																																								HF
0	17.4		16.6	16.3	16.8	16	15.5	15.6	17.4	15.9	17.6	16.6	16.1	14.9	17.1	15.6	16	15.3	17	18.6	15.3	16.6	15.9	16.1	15.2	15.8	15.3	16.4	16.6	17.1	16.4	19.1	16	15	14.1	16.2	16.3	16.6	15.6	17.9	15.8	15.4	15.1	17.6	15.9	16.3	16.5	15.9	17.5
1	16.8	16.7	17.2	17.1	17.2	15.9	16.5	15.6	17.8	16.8	16.8	16.9	17	15.7	16.9	16.1	15.3	15.8	17.8	17.7	15.1	17.1	16.3	16.6	16.1	16.2	16.3	16.2	16.7	16.9	16.3	18.6	16	16.5	14.3	16.1	16.1	16.8	15.7	17.5	17.8	16.4	16.7	17.9	17	17.7	18.3	16.8	18.6
2	17.6	17.4	17.1	17.9	18.2	16.3	16.8	16.3	18	17.3	16.4	16.7	17.7	16.1	17.1	16.6	15.9	15.8	18.3	18.8	15.6	18.1	17.6	16.9	16.1	16.7	17.4	17.4	17.4	16.9	17.3	19.1	17.2	17.2	14.9	15.8	16.4	17.7	17	18.7	18.3	16.8	16.6	19.3	17.3	18.3	19	17.4	19.4
3	17.8	18	18.3	18.3	19.2	16.8	18.1	17.5	19	17.8	17.2	17.8	17.9	17.1	17.8	17.3	16.9	16.5	19.3	19.8	16.6	19	18.5	18.1	17.5	17.8	18.8	17.9	19	17.8	18.5	20	17.6	17.4	16.5	16.8	17.1	18.7	17.5	19.4	19.1	17.3	17.5	19.9	17.5	18.7	19.7	18	20.2
4	18.2	18.5	17.7	17.5	19.4	17.6	18.2	16.8	18.4	17.7	17.8	18.4	18.3	16.7	18.5	17.5	17.4	16.5	19	19.2	16.2	18.9	18.4	18	17.5	18.2	18.6	17.6	18.7	18.1	18.3	20.2	17.5	18.1	16.3	16.1	16.9	18.7	17.8	19.5	19.3	18	18.2	21.1	17.9	19.4	21.2	18.6	20.4
5	18.1	19	17.8	17.9	19.1	17.9	18.4	17.5	18.4	17.8	17.4	18.1	18.2	17.4	18.2	17.7	17.4	17.6	18.8	19.9	16.3	19.3	19	18.8	18.4	18.6	19.1	18.4	18.9	18.3	18.6	21.3	17.9	18.5	16.8	16.3	17.4	18.9	18.5	20.3	19.4	18.9	18.5	20.9	18.3	19.9	21.4	19.4	21.2
6		21				19.2						19.7	21.1															20.5		19.9											22			21.1	21.6
7		26.8				25.3						23	26.3															22.1		23.3											29.2			26.3	26.5
[truncated: 32 more columns]

## Sheet: gestational weight gain
Ctr	HF
37.2881	60.8247
39.6429	46
76.7045	72.7749
69.6133	73.6318
69.1011	62.8141
59.5092	59.1837

## Sheet: tissue weight
liver		WAT
Ctr	HF	Ctr	HF
1.546	1.633	0.385	0.325
1.435	1.774	0.348	0.368
1.194	1.71	0.28	0.428
1.178	1.668	0.16	0.453
1.416	1.715	0.278	0.299
1.328	1.661	0.186	0.36
1.642	1.561	0.247	0.473
1.437	1.561		0.438

## Sheet: OGTT
Time(min)	Ctr						HF
0	8.6	7.7	7.1	7.2	9.3	8.3	11.1	8.3	9.4	11.9	9.3	11.4
15	9.2	15.8	16.4	14.4	16.3	15.8	21.7	22.9	18.8	21.9	20	23.5
30	16.9	15.4	11.4	8.6	12.3	12.1	17.8	14.6	18.1	19	17.1	18.3
60	10.9	7.8	9	8.1	10.1	14.4	12.8	13.3	11.7	10.1	11.9	12
90	8.7	5.9	5.8	8.8	7.4	3.5	7.9	10.1	7.9	9.9	7.9	9.5
120	8.9	6.2	7.7	8	7.4	8.3	9.8	8.6	7	9	7.6	9
AUC	21.7375	19.0875	18.5875	18.175	20.45	20.55	26.2875	26.0875	24.2125	26.3375	24.375	27.1625

## Sheet: metabolic parameters
glucose		insulin		HOMA-IR		TC		TG		LDL-C		FFA
Ctr	HF	Ctr	HF	Ctr	HF	Ctr	HF	Ctr	HF	Ctr	HF	Ctr	HF
2.43	5.1	0.08	0.25	0.183168	1.72992	1.271	1.66	0.223	0.333	0.144	0.183	1402.5	1114
4.09	5	0.14	0.18	0.539516	2.02578	1.05	1.486	0.121	0.243	0.12	0.204	835.7	1363.8
4.17	5.98	0.18	0.4	0.707232	1.40862	0.958	1.241	0.176	0.192	0.148	0.108	916	1920.7
1.84	7.63	0.23	0.36	0.398748	1.29405	0.914	0.884	0.143	0.198	0.125	0.128	1580.2	1478.8
4.59	8.07	0.23	0.43	0.994704	3.04149	0.833	1.151	0.312	0.243	0.105	0.149	1151.8	1312.1
3.75	4.42	0.32	0.56	1.13067	2.33219	0.863	1.236	0.159	0.278	0.157	0.269	1267	1996.6
3.07	2.41	0.21	0.16	0.607451	0.363321	0.902	2.502	0.115	0.302	0.149	0.187	1206.4	1977.8
1.78		0.08		0.134172		1.966	2.241	0.24	0.209	0.143	0.152	1699.6	1699.6
						0.793	1.367	0.185	0.365	0.088	0.128
						1.328	1.999	0.146		0.117	0.202
						1.224	2.156	0.181		0.138	0.128
						0.907	1.016				0.139
						1.213	1.048
						0.838	1.082
						0.863
