# Supplementary material for: A high-fat diet disrupts the hepatic and adipose circadian rhythms and modulates the diurnal rhythm of gut microbiota-derived short-chain fatty acids in gestational mice
Source: Front Nutr. 2022 Sep 28;9:925390. doi: 10.3389/fnut.2022.925390 (PMC9554467; doi:10.3389/fnut.2022.925390)
Supplement: Supplementary file 3 [file Table_3.XLSX]

## Sheet: liver clock
time	Clock	Bmal1	Per2	Cry2	Rev-erbα	group
1	1.28385	0.272333	-3.12704	-2.07053	-4.38637	Ctr
1	-0.666727	3.42837	-3.52274	-2.51933	1.49352	Ctr
1	2.70229	1.67404	0.467345	-4.24206	-2.76375	Ctr
5	0.218607	-0.84384	-1.80832	-0.650583	0.729179	Ctr
5	0.833208	2.85847	-3.11786	-1.84132	2.81475	Ctr
5	1.37526	0.238731	-0.673973	-1.17945	2.3518	Ctr
9	0.296896	-2.55851	0.387575	0.854883	0	Ctr
9	0	0	-0.144741	-0.992802	3.33099	Ctr
9	0.261505	-3.05384	1.00958	-0.894104	1.62262	Ctr
13	0	-2.99365	0.735277	0.516008	-0.384129	Ctr
13	-1.11896	0.0722027	0	-0.0981693	1.4468	Ctr
13	-0.693123	-2.51276	2.34517	0.510857	1.23849	Ctr
17	0.833181	0	0	0	-1.62262	Ctr
17	0.511393	3.56023	-0.913225	-0.202093	-0.442982	Ctr
17	0.283043	-0.12471	1.43296	1.16723	0	Ctr
21	0.12755	0.972307	-2.59837	-0.466473	-2.51608	Ctr
21	1.94676	4.2674	-1.29699	-1.40796	0	Ctr
21	1.77056	1.22189	0.748941	1.06082	-0.893463	Ctr
1	1.24911	0.561764	-2.26543	2.08432	0.484264	HF
1	0.0830441	3.07253	-2.76571	-3.26348	2.78369	HF
1	1.37088	1.35828	0.0465145	-3.22264	2.10688	HF
5	0.281298	-1.61632	-0.220387	2.67155	3.203	HF
5	-0.674114	0.209099	-0.688639	-1.02973	3.52289	HF
5	0	0	0	1.78888	4.82562	HF
9	-0.101171	-2.19274	0.0636063	1.30295	0.163504	HF
9	-0.259722	-0.764982	0.484436	0	2.61069	HF
9	-0.901896	-3.77223	1.31043	0.504577	1.78612	HF
13	-0.246296	-1.00188	-0.141424	0.352125	-1.18687	HF
13	-0.686756	2.11022	0.668718	-2.5444	0.569132	HF
13	0.394794	0.619083	0.407854	2.09395	0.435745	HF
17	1.41119	1.97233	-0.54085	-1.28995	-2.22033	HF
17	1.40078	3.95725	-0.341043	-3.33183	0.476389	HF
17	0.014328	-1.08635	2.53645	0	-0.597706	HF
21	3.60001	2.49261	-0.569098	-2.10948	-0.390688	HF
21	1.29121	3.67657	-1.94871	-4.42285	0.69906	HF
21	1.26297	1.34163	-0.150915	-3.82117	1.23193	HF

## Sheet: liver metabolic genes
time	PPAR	SREBP	FASN	Glut2	G6P	PGC-1a	group
1	0.851053	0.214581	-0.952829	-3.28464	-0.0284424	1.22275	Ctr
1	0.338648	0.400738	1.16526	-1.32399	-2.23972	1.03975	Ctr
1		0.364937	1.31607	-1.64175			Ctr
5	-0.152107	-0.248671	-2.36664	0.422928	0.859047	-0.327808	Ctr
5	-0.45204	-0.601971	-1.84227	-0.297623	-0.965134	-0.598992	Ctr
5		-0.95212	-1.94701	-1.23194			Ctr
9	-0.0716896	-0.148294	0.531788	-3.47943	-2.76957	-0.913567	Ctr
9	-1.08083	-1.91791	-1.82681	0.309402	-1.92368	-1.33462	Ctr
9	0	-1.82223	-1.79624	-2.30528			Ctr
13	-1.67528	0.662731	-2.21012	0	0	0.475902	Ctr
13	-0.652475	-1.53901	-2.47721	0.330078	-3.51234	0	Ctr
13		-1.6845	-2.54475	1.51623			Ctr
17	0.657806	1.3671	0.663208	0.266464	1.73446	-0.614452	Ctr
17	-0.251112	0.73905	0.679071	0	0	-0.850404	Ctr
17	0.652594	0.810095	0.662855	-0.0692215			Ctr
21	0	0.349166	0.150838	-0.195713	1.93358	-2.08116	Ctr
21	0.19173	0.872477	-0.0182171	-0.197631	0.516031	-2.30278	Ctr
21	1.26457	0.982624	-0.210579	-1.40171			Ctr
1	0.615938	1.65527	0.828836	-1.08754	1.84772	-0.867958	HF
1	0.0173178	0.825293	1.08661	-1.43274	-1.95186	-1.15638	HF
1	1.06473	0.844023	1.05688	-0.271126			HF
5	1.06287	1.24236	0	0.283504	-0.360765	0	HF
5	0	0.78013	-0.478353	0.199558	-2.42984	-0.130012	HF
5	1.14862	0.69504	-0.457417	0			HF
9	1.05534	0	-0.536779	-1.52602	-1.25754	0.431198	HF
9	1.60991	0.0250664	-0.0399132	0.527645	-1.17784	0.211833	HF
9	2.47588	-0.0250664	0.0399132				HF
13	0.0377712	0.000364304	0.388588	0.176563	0.971542	-1.87886	HF
13	-0.925877	-0.638538	0.985513	-0.0442057	-0.577929	-1.94755	HF
13	0.137796	-0.507175	0.618429				HF
17	-1.75995	-2.13129	-1.2805	0.573454	2.14199	-1.53706	HF
17	-1.09157	-1.9031	-1.64892	-0.315045	-0.904856	-1.65326	HF
17	0.0008564	-1.80084	-1.68103				HF
21	-1.31169	-0.625231	-0.143688	-0.633033	1.04825	-1.19588	HF
21	-0.263687	-0.0058918	-0.14266	0.636395	-1.1504	-1.27924	HF
21	0.784521	-0.0968168	-0.113598	2.96293			HF

## Sheet: wat clock
	Clock	Bmal1	Per2	Cry2	Rev-erbα	group
	-1.83253	-0.1839	-1.2089	0.00699639	0	Ctr
	-1.10735	-1.00972	-1.9148	0	-1.93383	Ctr
	-1.47	0.641864	-1.91444	0.0344319	0.249025	Ctr
	-0.260427	-0.6094	0	0.2964	1.50728	Ctr
	-0.2071	-1.33776	-1.01905	0.150138	0	Ctr
	-0.15384	0.11902	-1.33664	0	1.68733	Ctr
	0	0	1.07273	0.186517	2.76943	Ctr
	0.2324	-2.20758	-0.595097	0.172876	1.779	Ctr
	0.464898	-0.352828	-0.802005	0.266183	0.787809	Ctr
	-0.186952	-0.289844	1.44032	0.170008	2.21796	Ctr
	-0.403664	-1.03793	0.529281	0.2275	1.449	Ctr
	0.607896	-0.294997	0.0945978	0.285008	0.679276	Ctr
	-0.718416	0.344213	1.30712	0.148001	1.3232	Ctr
	0	0	1.52342	0.140471	-1.46308	Ctr
	0.423331	0	0.245191	0.334851	0	Ctr
	-0.7698	0.992809	1.86702	0.1105	-2.087	Ctr
	-1.29941	0.6451	0	0.0875602	-3.34519	Ctr
	-0.240264	0.297322	-0.526261	0.133434	-0.829042	Ctr
	1.72162	0.973062	-2.285	0.00618815	2.63009	HF
	1.92148	2.43761	0.913616	-0.00391364	1.569	HF
	0.254008	0.785649	0.29729	0.0630109	0.508759	HF
	-0.740813	-0.178113	0.471041	0.308369	2.0551	HF
	-0.831215	0.3937	-0.4568	0.3624	-0.710384	HF
	1.83811	0.965453	-1.12168	0.416498	0.875666	HF
	-1.1566	-0.29825	0.839316	0.353548	2.30543	HF
	-0.787939	-1.16645	0.210393	0.376009	2.063	HF
	-0.9723	-0.25645	-0.24372	0.3648	1.82099	HF
	-1.53546	-0.204453	0.996762	-0.124173	1.57343	HF
	-1.7807	-1.72974	0.332417	-0.0557325	-1.24514	HF
	0.268477	-0.104703	0.205222	-0.08995	0.750736	HF
	-1.5507	-0.608694	1.24699	-0.337672	-2.50162	HF
	-1.54511	-1.11336	0.686337	-0.148227	-1.86059	HF
	0	0	0.9667	-0.100563	-0.28583	HF
	-0.677872	-0.0705471	0.516192	0	0.33182	HF
	-1.16238	-1.11998	0.561968	0.311821	-2.18128	HF
	0.147752	0.462722	0.322528	0.1559	0.100592	HF

## Sheet: wat metabolic genes
time	PPARγ	SREBP	FASN	ACC	HSL	ATGL	group
1	0.164698	-1.57896	0.396151	-0.38307	-0.38307	-0.789143	Ctr
1	-1.42959	-3.6739	-0.748409	-0.373301	1.56952	0.915766	Ctr
5	-0.396056	0.169314	0.443181	0.142259	0.142259	-0.854022	Ctr
5	0.0293083	0	0	-0.0994415	0	0.063118	Ctr
9	0.321012	0.126097	0.623796	0.118958	0.118958	-0.049902	Ctr
9	0.148035	0.120491	0.815977	-0.69136	1.46982	-0.0914745	Ctr
13	0.456221	0.526842	2.05843	1.19736	1.19736	-0.346142	Ctr
13	-0.452028	3.37809	5.04952	1.71701	4.78154	-0.717133	Ctr
17	-0.22444	-0.800503	0.119774	-0.468437	-0.468437	-0.581675	Ctr
17	-0.376343	-0.504311	0.808826	-0.292561	1.05531	0.00411224	Ctr
21	1.07002	0.650406	2.0588	1.53295	1.53295	1.67956	Ctr
21	-0.897411	1.59793	5.31831	-1.28397	5.46123	-1.49261	Ctr
1	0.254099	0.150309	1.13828	1.14101	1.14101	0.801815	HF
1	1.11508	0.469637	2.97247	-0.660894	5.61348	0.466814	HF
5	-0.161211	-0.374228	-0.592907	-0.5065	-0.5065	-0.839943	HF
5	0	0.61372	0.0735092	0	1.16276	0	HF
9	-0.14262	-0.0211811	-0.571983	-0.603897	-0.603897	-0.232704	HF
9	0.0866528	-0.107189	-0.30736	-1.39053	1.60377	-0.205339	HF
13	0	0	0	0	0	0	HF
13	-0.0887356	-2.06801	-0.971893	-1.01861	1.85485	0.585106	HF
17	-0.461451	-1.38336	-1.39916	-1.4108	-1.4108	-1.4399	HF
17	1.3448	-4.99749	-4.97451	-1.28087	-4.0606	1.19846	HF
21	-0.0469551	-0.578865	-1.2251	-0.57073	-0.57073	-0.465336	HF
21	0.559202	-3.21806	-3.21776	0.310898	-1.39049	-0.0678387	HF

## Sheet: gut microbiota 
time	Clostridiaceae_1	Prevotellaceae	Veillonellaceae	Erysipelotrichaceae	Ruminococcaceae	group
1	0.00122689	0.000443452	0.000221726	0.206131	0.0405316	Ctr
1	0.0010536	0.000791769	0.000262394	0.131633	0.0692245	Ctr
5	0.00128993	0.00417079	0.00176291	0.140875	0.105775	Ctr
5	0.000914	0.00292	0.00125	0.134	0.118	Ctr
9	0.000373022	0.00195119	0.000459104	0.165837	0.0949054	Ctr
9	0.000976187	0.000606419	0.00020707	0.289365	0.0129715	Ctr
13	0.00099165	0.000862304	0.000273063	0.194392	0.0479872	Ctr
13	0.000174637	0.000654888	0.000407486	0.167477	0.037023	Ctr
17	0.000268562	0.000552923	0.000189573	0.231248	0.109242	Ctr
17	0.000213356	0.000701027	0.000441952	0.100719	0.10392	Ctr
17	0.000304794	0.000415628	5.54e-05	0.240053	0.00886672	Ctr
21	0.000529621	0.000348037	0.000166452	0.0318529	0.19307	Ctr
21	0.00131476	0.000443177	8.86e-05	0.128521	0.129674	Ctr
1	0.0012204	0.00133663	0.000406799	0.314659	0.110068	HF
1	0.00119995	0.000546813	0.000243028	0.150632	0.0640075	HF
1	0.000133365	0.00044455	0.000222275	0.255972	0.137855	HF
5	0.00141044	0.000515644	0.000288154	0.180506	0.0488042	HF
5	9.18e-05	0.000688379	0.000413027	0.032002	0.125744	HF
5	0.000751	0.000602	0.000351	0.106	0.0873	HF
9	0.00133428	0.000561006	0.000379058	0.137734	0.0578139	HF
9	0.000790876	0.000727606	0.000300533	0.0805587	0.0747695	HF
13	0.00213494	0.00074193	0.000181697	0.0751166	0.0363848	HF
13	0.00186403	0.000563543	0.000231197	0.0441298	0.085673	HF
17	0.000607623	0.00111151	0.000503883	0.102007	0.0565386	HF
17	0.000357074	0.00110098	0.00046122	0.0793745	0.0266764	HF
17	0.000482349	0.00110624	0.000482552	0.0906906	0.0416075	HF
21	0.000169416	0.000831678	0.000246423	0.111861	0.03453	HF
21	0.000447027	0.000342721	0.000104306	0.0386977	0.0929817	HF
21	0.000308222	0.0005872	0.000175365	0.0752792	0.0637558	HF

## Sheet: scfas
time	Butyric acid	Isovaleric acid	Acetic acid	Isobutyric acid	Propionic acid	Valeric acid	Hexanoic acid	group
1	0.987328	0.161205	12.0915	0.103925	4.67847	0.365087	0.882501	Ctr
1	1.25335	0.164987	22.2924	0.242667	5.22405	0.497484	8.39524	Ctr
5	0.789784	0.122844	10.7442	0.127156	4.25945	0.332025	1.54353	Ctr
5	0.635016	0.0723273	8.89832	0.25005	4.57919	0.493103	13.0188	Ctr
9	0.49976	0.0728848	20.6099	0.202187	3.64728	0.130108	1.16218	Ctr
9	1.34445	0.173514	12.3116	0.337591	4.4494	0.128186	1.88659	Ctr
13	0.438027	0.142688	16.6085	0.240473	5.8518	0.308895	5.94667	Ctr
13	0.369821	0.195335	17.499	0.342982	6.075	0.317317	6.56644	Ctr
13	0.373189	0.045438	13.4038	0.122439	4.15372	0.21188	4.71414	Ctr
17	0.858574	0.380577	26.5909	0.416142	9.05602	0.582064	8.49959	Ctr
17	0.155981	0.13203	18.2624	0.198437	6.25355	0.33192	8.21021	Ctr
21	1.16673	0.0527147	17.129	0.154565	1.61285	0.0603085	2.17256	Ctr
21	2.29339	0.206104	14.7603	0.265491	5.16214	0.430358	7.86936	Ctr
1	0.433476	0.152276	13.1921	0.261458	7.16471	0.571424	14.9935	HF
1	0.562963	0.0808045	32.9262	0.196704	6.46439	0.402036	10.4157	HF
5	0.57779	0.0767196	11.8806	0.181547	5.79799	0.534179	15.7576	HF
5	0.903475	0.144568	9.16161	0.141909	5.7023	0.423125	5.88409	HF
5	0.419009	0.209748	10.5211	0.189364	5.45478	0.464987	12.7714	HF
9	1.1723	0.25743	15.6274	0.507203	6.65397	0.299484	6.58753	HF
9	1.05295	0.155236	13.3211	0.178486	5.81444	0.346525	6.83978	HF
9	0.562484	0.12865	14.4742	0.191713	6.00335	0.586909	14.0482	HF
13	1.32176	0.212958	13.339	0.176009	8.52163	0.577351	12.7875	HF
13	0.718173	0.249818	17.8642	0.207256	7.40872	0.649642	18.5579	HF
17	0.590872	0.0700948	14.5213	0.164843	5.31152	0.456854	10.1499	HF
17	0.778233	0.0853967	12.1357	0.158759	4.55132	0.71654	20.1907	HF
21	0.259348	0.157095	15.9223	0.24534	7.04685	0.512309	15.4481	HF
21	0.233002	0.0595747	15.1298	0.17457	5.91773	0.431196	11.3399	HF
