# Supplementary material for: A high-fat diet disrupts the hepatic and adipose circadian rhythms and modulates the diurnal rhythm of gut microbiota-derived short-chain fatty acids in gestational mice
Source: Front Nutr. 2022 Sep 28;9:925390. doi: 10.3389/fnut.2022.925390 (PMC9554467; doi:10.3389/fnut.2022.925390)
Supplement: Supplementary file 4 [file Table_4.XLSX]

## Sheet: liver clock
parameter	Bmal1	Clock	Cry2	Per2	Rev.erba
Presence of rhythmicity (p-value) for Ctr	0.00121485	0.00832954	0.000752976	0.0020462	0.00483872
Presence of rhythmicity (p-value) for HF	0.000749834	0.000225441	0.00432038	0.00678893	4.44612e-05
Ctr mesor estimate	0.359925	0.553627	-0.691948	-0.559801	0.112153
HF mesor estimate	0.607604	0.527203	-0.790953	-0.228566	1.13907
Mesor difference estimate	0.247679	-0.0264241	-0.099005	0.331235	1.02692
P-value for mesor difference	0.644461	0.919785	0.84311	0.403804	0.0346081
Ctr amplitude estimate	2.21112	0.832304	1.40962	1.62204	1.81363
HF amplitude estimate	2.13041	1.18302	2.06935	1.06852	2.03487
Amplitude difference estimate	-0.0807138	0.350717	0.659731	-0.553518	0.221237
P-value for amplitude difference	0.91517	0.348151	0.354386	0.325014	0.738312
Ctr peak time hours	22.6512	23.886	14.2903	13.3907	8.99928
HF peak time hours	20.4834	21.0069	8.33069	12.321	4.54068
Phase difference estimate	-2.16782	-2.87911	-5.9596	-1.06969	-4.4586
P-value for difference in phase	0.111707	0.0578986	0.000949471	0.527773	0.00189094
Shared period estimate	24	24	24	24	24

## Sheet: liver metabolic genes
parameter	FASN	G6P	Glut2	PGC.1a	PPAR	SREBP
Presence of rhythmicity (p-value) for Ctr	0.00355852	0.0466582	0.0440705	0.401669	0.00668546	0.000185673
Presence of rhythmicity (p-value) for HF	0.112082	0.143395	0.289126	0.00166969	0.00105543	2.21446e-06
Ctr mesor estimate	-0.723533	-0.532979	-0.699101	-0.523783	-0.0309286	-0.119511
HF mesor estimate	-0.0843386	-0.316794	0.0187631	-0.91693	0.258821	-0.092578
Mesor difference estimate	0.639194	0.216186	0.717864	-0.393147	0.289749	0.0269335
P-value for mesor difference	0.0597548	0.727043	0.0958625	0.300834	0.258572	0.896482
Ctr amplitude estimate	1.27621	1.45009	0.905118	0.419576	0.702742	1.1415
HF amplitude estimate	0.46764	0.945097	0.447051	0.939475	1.08131	1.29034
Amplitude difference estimate	-0.808568	-0.504997	-0.458067	0.519899	0.378565	0.148837
P-value for amplitude difference	0.0903131	0.565389	0.438813	0.332398	0.292716	0.611899
Ctr peak time hours	21.1727	20.7731	15.1331	5.45991	22.5381	20.6201
HF peak time hours	4.11446	18.0853	18.0014	5.7777	6.204	3.91975
Phase difference estimate	6.94173	-2.68784	2.86824	0.317787	7.66594	7.29967
P-value for difference in phase	0.0206828	0.372921	0.489078	0.932131	0.000101432	6.95179e-09
Shared period estimate	24	24	24	24	24	24

## Sheet: wat clock
parameter	Bmal1	Clock	Cry2	Per2	Rev.erba
Presence of rhythmicity (p-value) for Ctr	0.00589553	0.000354688	0.00203631	0.00064386	0.000107026
Presence of rhythmicity (p-value) for HF	0.00213822	0.00562467	0.000401885	0.020031	0.00368241
Ctr mesor estimate	-0.237979	-0.384512	0.152826	-0.0687499	0.266176
HF mesor estimate	-0.0462527	-0.366091	0.10324	0.247754	0.433321
Mesor difference estimate	0.191726	0.0184213	-0.0495868	0.316504	0.167145
P-value for mesor difference	0.417771	0.942892	0.247108	0.244881	0.671889
Ctr amplitude estimate	0.687915	0.724541	0.0980431	1.20958	1.82743
HF amplitude estimate	0.927655	1.04684	0.241039	0.652659	1.46566
Amplitude difference estimate	0.23974	0.322296	0.142996	-0.55692	-0.36177
P-value for amplitude difference	0.47318	0.378606	0.0224438	0.150415	0.517677
Ctr peak time hours	20.4092	11.6097	12.5593	15.2914	9.5442
HF peak time hours	1.76171	1.75543	5.4455	15.8485	6.09567
Phase difference estimate	5.35251	-9.85429	-7.11379	0.557149	-3.44852
P-value for difference in phase	0.0023836	1.2925e-06	0.000355156	0.755715	0.012977
Shared period estimate	24	24	24	24	24

## Sheet: wat metabolic genes
parameter	ACC	ATGL	FASN	HSL	PPARr	SREBP
Presence of rhythmicity (p-value) for Ctr	0.247943	0.566	0.148674	0.277481	0.440532	0.0865399
Presence of rhythmicity (p-value) for HF	0.0719828	0.783566	0.0358604	0.0909363	0.194841	0.0134861
Ctr mesor estimate	0.0930324	-0.188295	1.41203	1.37312	-0.132215	0.000957886
HF mesor estimate	-0.499244	-0.0165726	-0.756367	0.23607	0.204906	-0.95956
Mesor difference estimate	-0.592276	0.171722	-2.1684	-1.13705	0.337121	-0.960518
P-value for mesor difference	0.0975458	0.629061	0.00843607	0.198535	0.20234	0.12211
Ctr amplitude estimate	0.476363	0.222114	1.21737	0.928148	0.229843	1.23898
HF amplitude estimate	0.580091	0.0918039	1.71034	1.69953	0.309056	1.63922
Amplitude difference estimate	0.103728	-0.13031	0.492964	0.771381	0.0792129	0.400238
P-value for amplitude difference	0.83108	0.795012	0.640246	0.529995	0.828467	0.638391
Ctr peak time hours	13.0203	23.626	16.3065	17.3647	11.7028	13.2349
HF peak time hours	1.42913	21.5122	4.50895	4.36826	21.742	5.33022
Phase difference estimate	-11.5912	-2.11386	-11.7976	11.0036	10.0393	-7.90471
P-value for difference in phase	0.00401138	0.894603	0.000565916	0.0130319	0.0732204	0.00282596
Shared period estimate	24	24	24	24	24	24

## Sheet: microbiota
parameter	Clostridiaceae_1	Erysipelotrichaceae	Prevotellaceae	Ruminococcaceae	Veillonellaceae
Presence of rhythmicity (p-value) for Ctr	0.0080469	0.109287	0.00988942	0.126173	0.0232667
Presence of rhythmicity (p-value) for HF	0.0251891	0.0298761	0.154858	0.0169796	0.412884
Ctr mesor estimate	0.000768265	0.166366	0.00122438	0.0822779	0.000477038
HF mesor estimate	0.000886663	0.112391	0.000737777	0.0701794	0.000315986
Mesor difference estimate	0.000118398	-0.0539747	-0.000486608	-0.0120985	-0.000161053
P-value for mesor difference	0.510371	0.0428637	0.0525033	0.42626	0.154502
Ctr amplitude estimate	0.000425443	0.0460386	0.00109603	0.0346206	0.000424914
HF amplitude estimate	0.000516573	0.0600733	0.000145658	0.0269133	3.91051e-05
Amplitude difference estimate	9.11307e-05	0.0140347	-0.000950373	-0.00770729	-0.000385809
P-value for amplitude difference	0.720925	0.702519	0.00754479	0.720716	0.0196819
Ctr peak time hours	2.79379	10.9457	6.0433	22.826	5.79401
HF peak time hours	10.4027	1.82016	17.0604	3.15602	12.0368
Phase difference estimate	7.60892	-9.12551	11.0171	4.32999	6.24283
P-value for difference in phase	0.00124455	0.00184072	0.0884283	0.114525	0.532227
Shared period estimate	24	24	24	24	24

## Sheet: scfas
parameter	Acetic.acid	Butyric.acid	Hexanoic.acid	Isobutyric.acid	Isovaleric.acid	Propionic.acid	Valeric.acid
Presence of rhythmicity (p-value) for Ctr	0.0681671	0.0374117	0.435506	0.224237	0.209311	0.145627	0.253158
Presence of rhythmicity (p-value) for HF	0.328342	0.00322515	0.142919	0.451614	0.0370062	0.598153	0.139605
Ctr mesor estimate	16.1352	0.89145	5.45054	0.227677	0.147209	4.94385	0.32686
HF mesor estimate	15.1883	0.663274	12.8544	0.209251	0.141201	6.2716	0.504772
Mesor difference estimate	-0.946837	-0.228176	7.40386	-0.0184252	-0.00600782	1.32776	0.177912
P-value for mesor difference	0.649478	0.140771	0.000152947	0.625547	0.838094	0.0237766	0.00335354
Ctr amplitude estimate	3.77713	0.457817	1.31937	0.0474529	0.0484423	1.04382	0.0761776
HF amplitude estimate	2.29084	0.343165	2.50552	0.0278828	0.0536326	0.232203	0.0688118
Amplitude difference estimate	-1.48629	-0.114652	1.18615	-0.0195701	0.00519026	-0.811619	-0.00736579
P-value for amplitude difference	0.618379	0.588984	0.608764	0.705997	0.902129	0.309425	0.922965
Ctr peak time hours	17.5007	23.5106	18.9685	14.3979	18.2911	16.0267	22.5005
HF peak time hours	22.2452	10.9791	17.993	8.27189	10.1219	12.8933	16.4838
Phase difference estimate	4.74454	11.4685	-0.975486	-6.12603	-8.16929	-3.1334	-6.01679
P-value for difference in phase	0.240163	1.59553e-05	0.852196	0.317643	0.0133081	0.72448	0.151254
Shared period estimate	24	24	24	24	24	24	24
