# Supplementary material for: A high-fat diet disrupts the hepatic and adipose circadian rhythms and modulates the diurnal rhythm of gut microbiota-derived short-chain fatty acids in gestational mice
Source: Front Nutr. 2022 Sep 28;9:925390. doi: 10.3389/fnut.2022.925390 (PMC9554467; doi:10.3389/fnut.2022.925390)
Supplement: Supplementary file 5 [file Table_5.XLSX]

## Sheet: gut-acid all
gene	immune_cells	cor	p.value
01 Acetic acid	Clostridiaceae_1	0.125533	0.558903
01 Acetic acid	Ruminococcaceae	0.113021	0.599013
01 Acetic acid	Erysipelotrichaceae	-0.0759309	0.724362
01 Acetic acid	Veillonellaceae	-0.323179	0.123462
01 Acetic acid	Prevotellaceae	-0.296172	0.159949
02 Propionic acid	Clostridiaceae_1	0.303357	0.14958
02 Propionic acid	Ruminococcaceae	-0.296138	0.159998
02 Propionic acid	Erysipelotrichaceae	0.0835995	0.697742
02 Propionic acid	Veillonellaceae	-0.216679	0.30916
02 Propionic acid	Prevotellaceae	-0.237558	0.263671
03 Isobutyric acid	Clostridiaceae_1	0.121056	0.573115
03 Isobutyric acid	Ruminococcaceae	-0.0569779	0.791435
03 Isobutyric acid	Erysipelotrichaceae	0.387849	0.0611096
03 Isobutyric acid	Veillonellaceae	-0.10743	0.617319
03 Isobutyric acid	Prevotellaceae	-0.136054	0.526144
04 Butyric acid	Clostridiaceae_1	0.478374	0.0180493
04 Butyric acid	Ruminococcaceae	0.274775	0.193793
04 Butyric acid	Erysipelotrichaceae	0.0433177	0.840716
04 Butyric acid	Veillonellaceae	-0.120256	0.57567
04 Butyric acid	Prevotellaceae	-0.142668	0.506031
05 Isovaleric acid	Clostridiaceae_1	0.410032	0.0465914
05 Isovaleric acid	Ruminococcaceae	-0.045245	0.833723
05 Isovaleric acid	Erysipelotrichaceae	0.277242	0.18966
05 Isovaleric acid	Veillonellaceae	-0.151364	0.48017
05 Isovaleric acid	Prevotellaceae	-0.198266	0.353038
06 Valeric acid	Clostridiaceae_1	0.201619	0.344787
06 Valeric acid	Ruminococcaceae	-0.145013	0.498992
06 Valeric acid	Erysipelotrichaceae	-0.19295	0.366353
06 Valeric acid	Veillonellaceae	0.0276685	0.897883
06 Valeric acid	Prevotellaceae	-0.00835618	0.969088
07 Hexanoic acid	Clostridiaceae_1	0.0495168	0.818269
07 Hexanoic acid	Ruminococcaceae	-0.182923	0.392247
07 Hexanoic acid	Erysipelotrichaceae	-0.361192	0.0828993
07 Hexanoic acid	Veillonellaceae	-0.123758	0.564518
07 Hexanoic acid	Prevotellaceae	-0.126431	0.556071
08 Heptanoicacid	Clostridiaceae_1	0.137126	0.52286
08 Heptanoicacid	Ruminococcaceae	0.488189	0.015508
08 Heptanoicacid	Erysipelotrichaceae	-0.0793241	0.712543
08 Heptanoicacid	Veillonellaceae	0.313645	0.135575
08 Heptanoicacid	Prevotellaceae	0.289127	0.170597
09 Octanoic acid	Clostridiaceae_1	0.190437	0.372746
09 Octanoic acid	Ruminococcaceae	-0.0821411	0.702779
09 Octanoic acid	Erysipelotrichaceae	-0.300162	0.15413
09 Octanoic acid	Veillonellaceae	-0.182415	0.393585
09 Octanoic acid	Prevotellaceae	-0.283856	0.17888
10 Nonanoic acid	Clostridiaceae_1	0.161987	0.449516
10 Nonanoic acid	Ruminococcaceae	-0.174597	0.414511
10 Nonanoic acid	Erysipelotrichaceae	-0.0872342	0.685243
10 Nonanoic acid	Veillonellaceae	-0.139462	0.515734
10 Nonanoic acid	Prevotellaceae	-0.0835706	0.697842
11 Decanoic acid	Clostridiaceae_1	0.167572	0.433823
11 Decanoic acid	Ruminococcaceae	-0.0682755	0.751248
11 Decanoic acid	Erysipelotrichaceae	-0.328001	0.117644
11 Decanoic acid	Veillonellaceae	-0.192529	0.36742
11 Decanoic acid	Prevotellaceae	-0.298018	0.157238
